# Supplementary material for: Smart Modification on Magnetic Nanoparticles Dramatically Enhances Their Therapeutic Properties
Source: Cancers (Basel). 2021 Aug 14;13(16):4095. doi: 10.3390/cancers13164095 (PMC8391586; doi:10.3390/cancers13164095)
Supplement: Supplementary file 1 [file cancers-13-04095-s001.zip]

Archive with 3 entries (2 files):
- cancers-1329849-supplementary/
- cancers-1329849-supplementary/cancers-1329849-original blots.zip
- cancers-1329849-supplementary/cancers-1329849-supplementary.pdf
